# Supplementary material for: Prevalence of Unregistered, Substandard, and Falsified Veterinary Antimicrobials in Ethiopia: A National Postmarket Quality Surveillance Study
Source: Vet Med Int. 2026 Jul 29;2026:6524636. doi: 10.1155/vmi/6524636 (PMC13419081; doi:10.1155/vmi/6524636)
Supplement: Supplementary file 1 — Supporting Information Data abstraction tool for the study. [file VMI-2026-6524636-s001.xlsx]

## Sheet: Sheet1
S.N.	Sample ID	Brand Name	Composition	Dosage form	Manufacturer	Country of origin	Pack/Presentation	Batch Number	Manufaturing date	Expiry date	Parameters tested (with values)										Conclusion (pass/fail)
											Identification	Weight variation	Assay	Disntitegration time	Dissolution	pH	Impurities	Microbila load	Sterility	Pyogen test
